# Supplementary material for: AI-Driven Secondary Immunomodulatory Effects of Conventional Drugs on Patient-Derived Macrophages
Source: Int J Mol Sci. 2026 Apr 27;27(9):3894. doi: 10.3390/ijms27093894 (PMC13163745; doi:10.3390/ijms27093894)
Supplement: Supplementary file 1 [file ijms-27-03894-s001.zip]

Archive with 1 entries (1 files):
- ijms-4224447-supplementary.pdf
